# Supplementary material for: NApy: efficient statistics in Python for large-scale heterogeneous data with enhanced support for missing data
Source: Gigascience. 2025 Nov 6;14:giaf140. doi: 10.1093/gigascience/giaf140 (PMC12741953; doi:10.1093/gigascience/giaf140)
Supplement: giaf140_Supplemental_Files [file giaf140_supplemental_files.zip]

Archive with 3 entries (3 files):
- Supplementary_Figures.pdf
- Supplementary_Listings.pdf
- Supplementary_Tables.xlsx
