# Supplementary material for: NApy: efficient statistics in Python for large-scale heterogeneous data with enhanced support for missing data
Source: Gigascience. 2025 Nov 6;14:giaf140. doi: 10.1093/gigascience/giaf140 (PMC12741953; doi:10.1093/gigascience/giaf140)
Supplement: giaf140_Supplemental_Files [file giaf140_supplemental_files.zip › Supplementary_Tables.xlsx]

## Sheet: Supplementary Table 1
Supplementary Table 1. Runtime of NApy across features, samples, and thread counts. The runtime (in seconds) was measured using a 1, 4, 16, and 64 threads, on simulated datasets varying in sample size and number of features. All datasets included 10% of missing values per feature, and the runtimes were averaged over three independent simulation runs. These data correspond the non log10-transforme…
Samples	Features	Threads	Pearson	Spearman	t-Test	Mann-Whitney U	ANOVA	Kruskal-Wallis	Chi-squared
250	250	1	0.04	0.237	0.087	0.344	0.103	0.448	0.064
250	500	1	0.154	0.919	0.292	1.033	0.337	1.176	0.223
250	750	1	0.342	2.063	0.66	2.256	0.761	2.452	0.398
250	1000	1	0.603	3.637	1.187	3.95	1.342	4.32	0.703
500	250	1	0.069	0.422	0.15	0.679	0.164	0.759	0.122
500	500	1	0.27	1.612	0.524	2.028	0.563	2.198	0.308
500	750	1	0.611	3.589	1.166	4.48	1.268	4.702	0.69
500	1000	1	1.088	6.522	2.067	7.892	2.238	8.293	1.225
750	250	1	0.099	0.601	0.189	0.883	0.216	1.037	0.17
750	500	1	0.385	2.316	0.745	3.015	0.799	3.2	0.457
750	750	1	0.871	5.291	1.677	6.639	1.795	6.963	0.983
750	1000	1	1.54	9.585	2.97	11.755	3.177	12.219	1.74
1000	250	1	0.131	0.779	0.244	1.201	0.264	1.269	0.219
1000	500	1	0.5	3.079	0.97	4.002	1.037	4.147	0.569
1000	750	1	1.122	7.087	2.177	8.837	2.324	9.157	1.268
1000	1000	1	1.973	12.763	3.871	15.879	4.122	16.032	2.249
1000	1000	1	1.973	12.763	3.871	15.879	4.122	16.032	2.249
1000	1000	4	0.924	5.921	1.045	4.137	1.144	4.104	1.035
1000	1000	16	0.271	1.839	0.319	1.285	0.345	1.506	0.328
1000	1000	64	0.125	0.797	0.183	0.805	0.222	0.907	0.18

## Sheet: Supplementary Table 2
Supplementary Table 2. Comparison of allocated memory usage between NApy and state-of-the-art competitors on a fixed dataset size of 1000 features and samples with 10% missingness per feature. Memory consumption (in GB) for all statistical tests and libraries was averaged over three runs with standard deviations shown in brackets.
Library	Threads	Pearson	Spearman	t-Test	Mann-Whitney U	ANOVA	Kruskal-Wallis	Chi-squared
NApy with C++	1	0.038 (0)	3.825 (0)	0.046 (0)	0.079 (0)	0.102 (0)	0.132 (0)	0.148 (0)
	4	0.038 (0)	3.825 (0)	0.046 (0)	0.079 (0)	0.102 (0)	0.132 (0)	0.148 (0)
	16	0.038 (0)	3.825 (0)	0.046 (0)	0.079 (0)	0.102 (0)	0.132 (0)	0.148 (0)
	64	0.038 (0)	3.825 (0)	0.046 (0)	0.079 (0)	0.102 (0)	0.133 (0)	0.148 (0)
NApy with Numba	1	0.015 (0)	3.384 (0)	0.263 (0)	3.378 (0.001)	0.289 (0)	3.378 (0.001)	0.297 (0)
	4	0.015 (0)	3.384 (0)	0.263 (0)	3.377 (0)	0.289 (0)	3.377 (0)	0.297 (0)
	16	0.015 (0)	3.384 (0)	0.263 (0)	3.377 (0)	0.291 (0.002)	3.377 (0)	0.297 (0)
	64	0.019 (0.007)	3.384 (0)	0.267 (0.007)	3.377 (0)	0.289 (0)	3.377 (0)	0.301 (0.007)
Pingouin	1	124.248 (0.031)	250.447 (0.013)
SciPy	1		190.244 (0.002)
pandas	1	0.009 (0)	37.671 (0.011)
SciPy - Python Loop	1	129.025 (0.017)	226.225 (0)	244.166 (0.241)	221.852 (0.021)	131.94 (0.244)	235.256 (0.022)	61.965 (0.207)
pandas - Python Loop	1	37.935 (0.006)	99.91 (0.06)
